# Supplementary material for: Hepatic Deletion of Carbohydrate Response Element Binding Protein Impairs Hepatocarcinogenesis in a High-Fat Diet-Induced Mouse Model
Source: Int J Mol Sci. 2025 Mar 3;26(5):2246. doi: 10.3390/ijms26052246 (PMC11900174; doi:10.3390/ijms26052246)
Supplement: Supplementary file 1 [file ijms-26-02246-s001.zip]

Archive with 1 entries (1 files):
- ijms-3462960-supplementary.pdf
